# Supplementary material for: Effects of habitat homogenisation on assemblages associated with mussel clumps
Source: PLoS One. 2022 Jun 1;17(6):e0269308. doi: 10.1371/journal.pone.0269308 (PMC9159611; doi:10.1371/journal.pone.0269308)
Supplement: S2 Table — (XLSX) [file pone.0269308.s002.xlsx]

## Sheet: Mussel density
	Density	Treatment	Shore	Site	Replicate
MU1C1	958	Control	Muros	1	1
MU1C2	865	Control	Muros	1	2
MU1C3	613	Control	Muros	1	3
MU1C4	698	Control	Muros	1	4
MU1H1	986	Homogenised	Muros	1	1
MU1H2	808	Homogenised	Muros	1	2
MU1H3	1057	Homogenised	Muros	1	3
MU1H4	553	Homogenised	Muros	1	4
MU2C1	2439	Control	Muros	2	1
MU2C2	588	Control	Muros	2	2
MU2C3	882	Control	Muros	2	3
MU2C4	417	Control	Muros	2	4
MU2H1	778	Homogenised	Muros	2	1
MU2H2	665	Homogenised	Muros	2	2
MU2H3	973	Homogenised	Muros	2	3
MU2H4	1495	Homogenised	Muros	2	4
OI1C1	836	Control	Oia	1	1
OI1C2	515	Control	Oia	1	2
OI1C3	404	Control	Oia	1	3
OI1C4	204	Control	Oia	1	4
OI1H1	1106	Homogenised	Oia	1	1
OI1H2	671	Homogenised	Oia	1	2
OI1H3	954	Homogenised	Oia	1	3
OI1H4	669	Homogenised	Oia	1	4
OI2C1	1209	Control	Oia	2	1
OI2C2	1616	Control	Oia	2	2
OI2C3	768	Control	Oia	2	3
OI2C4	502	Control	Oia	2	4
OI2H1	1294	Homogenised	Oia	2	1
OI2H2	952	Homogenised	Oia	2	2
OI2H3	1295	Homogenised	Oia	2	3
OI2H4	3389	Homogenised	Oia	2	4

## Sheet: Mussel length
																					Clump kind	Shore	Site	Replicate
MU1C1	2.5	2.1	3.9	2.4	2.1	2.3	3.2	2.6	2.9	1.7	2.8	1.6	1.5	1.5	1.6	1.3	1	2.2	0.8	1.3	Control	Muros	1	1
MU1C2	3.9	1.5	2.4	2	0.9	3.3	1.9	1.9	1.3	2.3	1.8	3.9	1.5	2.4	1.5	0.7	0.6	2.4	1.5	1.9	Control	Muros	1	2
MU1C3	3.7	3.2	2.9	1.6	1.2	1.3	1.7	1.8	1.6	1.2	1.3	1.4	1.5	1.9	0.8	1.1	1	1.1	0.9	0.8	Control	Muros	1	3
MU1C4	4.7	1.7	1.9	1.8	1.3	1.5	1.8	1.8	1	1.3	1.8	1.3	1.5	1.7	1.2	0.9	0.7	0.7	1.2	1.6	Control	Muros	1	4
MU1H1	1.4	1.2	1	1.3	1.3	1.3	1.2	1	1.1	1	1.5	1.1	1	0.9	0.8	1.1	0.6	1.1	0.6	1	Homogenised	Muros	1	1
MU1H2	1.1	1.5	1.4	1.4	1.3	1.5	1.4	1	1.2	1.4	1.2	1.7	1.4	1	1.2	1.5	1.5	1.1	1.2	0.8	Homogenised	Muros	1	2
MU1H3	1.2	1	1.2	1	1.4	1.1	1.1	1.3	1.5	0.9	0.8	0.9	1.2	1	1.1	1	1.2	0.9	0.8	1.1	Homogenised	Muros	1	3
MU1H4	1.9	1.8	1.7	1.2	1.3	1.1	1.3	1.1	1.2	1	1.4	1	1.3	1.2	0.9	1.1	0.9	1.8	1.1	0.8	Homogenised	Muros	1	4
MU2C1	2.2	2.9	2	1.6	1.8	1.6	1.8	1.5	1.4	1.1	1	1.5	1.6	1.3	1.3	0.4	0.8	0.5	0.8	1.1	Control	Muros	2	1
MU2C2	1.4	2.9	2.4	1.5	1.6	2.1	2.5	1.1	0.8	1.4	1.2	1.2	1.3	1.2	1	0.5	0.7	0.6	0.5	0.4	Control	Muros	2	2
MU2C3	3.1	2.9	2.2	2.5	1.2	0.9	1.1	1.4	2.2	1.3	2	1.3	1.5	1	0.5	1	1.1	0.6	1	0.9	Control	Muros	2	3
MU2C4	1.7	2.2	1.6	1.8	1.4	2.1	2.6	1.9	2.4	1.5	1.5	1.7	1.3	1.3	0.7	0.6	1.1	0.9	0.9	1	Control	Muros	2	4
MU2H1	1.3	1.4	1	0.9	1.2	1.1	1.4	1.9	1.1	1.3	1.8	1.2	1.5	0.6	1.3	1.2	1	0.6	0.7	0.4	Homogenised	Muros	2	1
MU2H2	0.9	1.2	1.4	1.4	1	1.1	0.9	1.3	1.1	1.5	1.5	0.8	1.1	0.9	1	1.7	1.2	0.6	0.6	0.6	Homogenised	Muros	2	2
MU2H3	1.5	0.7	1.3	1.7	1.6	1.2	0.8	1.9	1.2	1.2	1.3	1.3	1.9	0.8	0.6	0.6	0.5	0.7	0.7	0.3	Homogenised	Muros	2	3
MU2H4	1.4	0.9	1.4	1.9	1.2	1	0.8	1.7	1.1	0.6	0.9	1.4	1	1	0.7	1	1	0.8	0.7	0.5	Homogenised	Muros	2	4
OI1C1	3	3.3	1.1	0.8	3.5	1.6	1.3	2.7	1.7	1.2	1.9	1.4	0.9	0.8	1.4	0.8	0.9	0.6	3.4	0.7	Control	Oia	1	1
OI1C2	1.8	1.4	2.2	2.5	1.4	3.2	2.6	1	1.4	3.4	0.9	1	1.5	1.6	1.1	3.5	0.8	0.7	0.9	1.3	Control	Oia	1	2
OI1C3	3.7	3.5	3.1	2.8	2	1.3	1.9	1.2	2.3	1.7	1.1	1.4	0.8	1.1	0.7	0.8	1.1	0.7	0.8	0.4	Control	Oia	1	3
OI1C4	3	3.9	2.8	3.8	3.2	2.5	2.7	3.4	1.6	1.5	2	3.1	0.9	1.1	1	1.1	1.2	1.6	1.9	1.2	Control	Oia	1	4
OI1H1	2.2	1.7	2.2	1.8	1.4	2.4	1.2	1.7	1.3	2	1.9	1.6	0.9	1	0.9	1.1	0.6	1.2	0.7	0.7	Homogenised	Oia	1	1
OI1H2	1.9	1.8	1.6	1.4	1.9	0.7	2.3	1.6	1	1.4	1.6	0.8	0.9	0.9	1.6	0.7	0.7	1.3	1	0.9	Homogenised	Oia	1	2
OI1H3	1.4	0.9	1.4	1.7	1.4	1.2	1.7	1.8	1.7	1.9	1.2	0.7	1.6	1.1	1.9	1.4	1.1	1.3	2.1	1.6	Homogenised	Oia	1	3
OI1H4	0.7	2	1.7	1.5	0.9	2	1.2	0.6	1.7	2.1	1.8	2.2	2.2	1.8	1.9	2.2	2.2	1.3	1.5	1.3	Homogenised	Oia	1	4
OI2C1	3.4	1.5	3.1	3	2.2	4	3.8	2.7	1.6	1.8	1.6	1.5	1.4	2.7	1	0.9	1.2	1.2	1.1	1.9	Control	Oia	2	1
OI2C2	4	2	2.6	2.5	2	2.7	2.5	2.4	1.7	2	1.2	1.5	0.8	0.6	1	0.5	0.8	0.6	1.1	0.4	Control	Oia	2	2
OI2C3	2.5	2.9	3.3	2.4	3.2	1.2	3	2.4	2.4	1.7	0.8	0.9	0.6	0.8	1	0.5	0.7	0.7	0.8	1	Control	Oia	2	3
OI2C4	3.8	2.2	4	2.3	2	1.7	1.9	3.2	1.5	1.1	1.5	1.3	1.6	0.6	0.9	0.7	0.7	0.8	0.6	0.8	Control	Oia	2	4
OI2H1	1.3	2.2	1.5	1.8	1	0.8	1.4	0.7	1.7	2.2	1.7	1.1	1.8	1.4	0.9	1.2	2	1	0.9	1.7	Homogenised	Oia	2	1
OI2H2	0.7	1.3	1.5	1.6	1.7	1.5	1	1.7	1.2	1.8	1.2	1.2	0.9	1.4	0.9	1.2	1.2	1.5	1	1.2	Homogenised	Oia	2	2
OI2H3	2.4	2.4	1.7	1.9	0.6	2	1.8	1.7	1.3	0.8	1.7	1.2	2.4	1.6	1.3	1.1	1.2	1.2	1	1	Homogenised	Oia	2	3
OI2H4	1.8	0.8	2.2	1.9	0.7	1.6	1	0.7	2.1	2.2	1.7	1.5	1.5	1	1.4	0.9	1.6	1	0.8	0.7	Homogenised	Oia	2	4

## Sheet: Fauna
	Mu1c1	Mu1c2	Mu1c3	Mu1c4	Mu2c1	Mu2c2	Mu2c3	Mu2c4	Mu1h1	Mu1h2	Mu1h3	Mu1h4	Mu2h1	Mu2h2	Mu2h3	Mu2h4	Oi1c1	Oi1c2	Oi1c3	Oi1c4	Oi2c1	Oi2c2	Oi2c3	Oi2c4	Oi1h1	Oi1h2	Oi1h3	Oi1h4	Oi2h1	Oi2h2	Oi2h3	Oi2h4
Anomia ephippium						1																									1
Hiatella arctica	1												2		1						1	2							13	10	11	17
Irus irus													1
Lasaea rubra	3	1			94	26	191	474	23		27			381	286	530	7	5	4	3	71	234	146	103	6	2	96	3	66	146	288	99
Modiolus cf. modiolus		1																													1
Musculus costulatus	1				2								2			4					1	1							7		4	4
Venerupis cf. corrugata												1
Alvania punctura																																1
Auliculinella bidentata																																1
Barleia unifasciata	2			1	2		1		4	2	1				1	1		2			5	6	1		1				51	14	27	33
Bittium reticulatum		1	1	1	1					2	2	1									6								7	3	5
Cerithopsis tubercularis					1
Chrysallida obtusa																													1
Cingula trifasciata					2	1	1	1		1	1	1	5	1		6					8	29		1					3	1	7	4
Eatonina fulgida																													10	12	4	6
Gibbula umbilicalis	2	3	9	9	8	6	2		2	6	2		5	1	1	20		1			36	28							10	1	17	10
Gibbulla pennanti			2																										2	1	3
Littorina saxatilis					1	1							1					1		1	1			1	2		2		2	1
Marshallora adversa																					1								1
Megastomia aff. conoidea																					2
Pyramellidae sp1																															1
Pyramellidae sp2																											1
Pyramellidae sp3															1
Melaraphe neritoides	1	1	2		2		1	16	2	2	3	1	1		1		2	2	1		1	4	12		4	1	2	1	1		1
Nucella lapillus	1	13	7	11	5	1	1	2	5	7	5	1	1	1	3	1	1					3		1						1		3
Nudibranchia n.i.																					1
Ocenebra erinaceus																														1
Odostomia scalaris		7	6	15	27	5	6		14	14	7	1	17	5	27	48	16	6	11	2	32	42	2	2	6			1	111	45	72	62
Odostomia sp1																					2	3								1	2	2
Odostomia sp2																					1	1								1
Odostomia sp3																					1	1
Omalogyra atomus																													1
Onchidella celtica																1
Patella depressa		1	1										1				8	7	9	1	1	2	2	7	7	13	2	6		1
Retusa mammilata																					1
Retusa truncatula																													1
Rissoa parva	1	37	20	7	8	1	1		69	46	55	10	11	26	12	19	3	2			7	39	3	8	1			1	52	20	21	179
Rissoela diaphana																													3	2	1	4
Runcina sp.													1	5		1								1						7		4
Skeneopsis planorbis		9	16		3				17	8	18	5	2	5	1	2					3	2							14	6	7	10
Tricolia pullus										1	2
Vitreolina petitiana																													1
Lepidochitona cinerea															1
Porifera (Sycon)							1
Platyhelminthes	2			1	5		1						1	2	1	5	2	2			5	2			1	1		1	10	2	8	6
Nemertea	2	3	13		3		15	3	15	8	9	11	21	7	18	68	2	2	1		9	8	5		5	3	1	1	1	2	4	14
Nematoda	58	44	68	30	108	125	77	4	79	38	86	44	39	7	40	101	26	9	4	0	143	96	25	28	84	77	59	15	208	409	319	566
Oligochaeta			2		47	37	2		4				2	1	14	7		3			5	2	4		2	1	2	1	47	415	382	204
Holothurioidea indet.		1
Cirratulus cirratus									1		1
Eulalia clavigera	2	1	2		1		3		6		1		5	2	3	4	1			1		4			1	1			3	9	9	14
Exogone naidina																										1
Exogoninae indet.																													1
Harmothoe sp. (Juveniles)																1														1		1
Micronereis variegata																													1	1
Odontosyllis ctenostoma																															2
Ophryotrocha sp.										1
Parapionosyllis elegans									1
Perinereis oliveirae		1	1	1	1	1							1				2	1			3	1	1	3	1	1	2	1	2		1
Pholoe inornata			2																										2	1	1
Pionosyllis sp.																													1
Platynereis dumerilii																1														1	1
Protoaricia oerstedi																								1							1
Psamathe fusca		1																											1
Sabellidae sp. 1					3	2	1								1	1	1					1				1						1
Sabellidae sp. 2																													2
Sigalionidae indet. (Juveniles)																						1							1
Sphaerosyllis belizensis															1
Sphaerosyllis hystrix															1	1					1	2		2					2	1	8	2
Sphaerosyllis pirifera																													5	2	9	2
Syllidia armata																															1
Syllis amica							6			1					1	1
Syllis prolifera	1	1								2	1	2					1					3							37	12	12	24
Syllis sp. 1																															1
Syllis vivipara									7	11			5	4		2	2		1			2	2	3	2	2		1		1
Ampithoe ramondi																									1				10	3	10	25
Caprella penantis															1				1		2								1	2	6	3
Corophium sp. (juveniles)	1	1			3										1	4						2	1					1		1	1
Elamospus rapax		2		1													2				1	2							19	7	5	2
Gammaropsis maculata																								1							2	2
Hyale nilssoni/stebbingi	17	9	8	11	16	18	9	1					14	7	6	8	8	10	3	2	12	18	6	9	7	11	24	6	21		26	18
Hyale perieri					2	1	3	15					4	1	2	1	2	1	3	3	4	7	3	3	1		9	2	2			1
Hyale spp. (juveniles)	18	43	16	20	78	102	20	12					33	5	9	16	26	9	16	16	21	30	12	20	79	40	30	22	47	18	68	43
Jassa sp. 1 (juveniles)																	1				4	1	3	1						2	6
Jassa sp. 2 (juveniles)																1										1					1
Microdeutopus anomalus																													20	2	11	3
Microprotopus longimanus																					2	2							1	2	1
Stenothoe monoculoides	8	5	2	1													3	4	1		37	23	8	1	2	1		1	132	66	161	186
Campecopea lusitanica		2	8		4			9					3	28	21	5				1									1
Gnathia maxilaris (praniza)					1								3	2	3							1									2
Idotea pelagica	1	9	3	6	1		1						1	1			7	3	11	6	1	1	5	1		1			1			2
Ischyromene lacazei																	5	7	5	4	1	3	16	3	3	2	4	5	2	6		15
Jaera albifrons	5		6		19	18							37	7	11	59	33	11	1		18	20	3	2	37	23	8	35	9	43	15	21
Munna sp.					1	1								2		2						2							14	6	25	9
Tanais dulongii						1					1
Heterotanais oerstedi																1
Hexapleomera robusta					21	6	6	2					2	6	9		1	1			1		1		1			1	11	4	5	15
Leptochelia savignyi																						1
Pachygrapsus marmoratus						1
Harpacticoida indet.	3		2	1	9	4	7		2		1		11	3	44	82	6	1			2	17	11	5	14	4	5	1	34	19	34	21
Ostracoda sp. 1		1																			2	2							3		3
Anoplodactylus virescens																															1
Anoplodactylus cf. petiolatus																								1
Halacaridae indet.		1	1		3								151	7	43	49					6	10	5	1					26	8	14	20
Colembola indet.					1										1							1	4								1
Diptera (Larvas)												3
Chironomidae	4	1	3	2	17	6	10		6	6	7	8	18	1	13	27	1	1	2	8	3	22	3	1	1				36	23	15	44
Dolichopodidae n.i.	1								4	2	8	5	1	1		1					1										5
Actina equina	6	2			5	1	5	1	2	3		2	4	1		2		1	1			2	1							4		3
Ophiothrix fragilis	1	1																2														1
Amphipholis squamata										1	3		1			2													4	1	5	2
Paracentrotus lividus																					1
Asterina gibbosa																																1
larva cypris																									1				2
Treatment	Control	Control	Control	Control	Control	Control	Control	Control	Homogenised	Homogenised	Homogenised	Homogenised	Homogenised	Homogenised	Homogenised	Homogenised	Control	Control	Control	Control	Control	Control	Control	Control	Homogenised	Homogenised	Homogenised	Homogenised	Homogenised	Homogenised	Homogenised	Homogenised
Shore	Muros	Muros	Muros	Muros	Muros	Muros	Muros	Muros	Muros	Muros	Muros	Muros	Muros	Muros	Muros	Muros	Oia	Oia	Oia	Oia	Oia	Oia	Oia	Oia	Oia	Oia	Oia	Oia	Oia	Oia	Oia	Oia
Site	1	1	1	1	2	2	2	2	1	1	1	1	2	2	2	2	1	1	1	1	2	2	2	2	1	1	1	1	2	2	2	2
Replicate	1	2	3	4	1	2	3	4	1	2	3	4	1	2	3	4	1	2	3	4	1	2	3	4	1	2	3	4	1	2	3	4
